# Supplementary material for: Early hypertension and neutropenia are predictors of treatment efficacy in metastatic colorectal cancer patients administered FOLFIRI and vascular endothelial growth factor inhibitors as second‐line chemotherapy
Source: Cancer Med. 2020 Dec 21;10(2):615–25. doi: 10.1002/cam4.3638 (PMC7877370; doi:10.1002/cam4.3638)
Supplement: Supplementary file 3 — Table S1 [file CAM4-10-615-s003.xlsx]

## Sheet: Table S1
Table S1. Summary of the response results.
		FOLFIRI+ Bevacizumab (N = 119)		FOLFIRI+ Ramucirumab (N = 107)		FOLFIRI+ Aflibercept (N = 63)		P. value
Best overall response, n (%)
Complete response		0 (0)		0 (0)		0 (0)
Partial response		18 (15.1)		12 (11.2)		11 (17.4)
Stable disease		65 (54.6)		65 (60.7)		33 (52.4)
Progressive disease		23 (19.3)		24 (22.4)		9 (14.3)
Not evaluated		13 (11.0)		6 (5.7)		10 (15.9)
Objective response, (%)		15.1		11.2		17.4		0.48
Disease control rate, (%)		69.7		71.9		69.8		0.94
